# Supplementary material for: Circulating Neoplastic-Immune Hybrid Cells Are Biomarkers of Occult Metastasis and Treatment Response in Pancreatic Cancer
Source: Cancers (Basel). 2024 Oct 29;16(21):3650. doi: 10.3390/cancers16213650 (PMC11545756; doi:10.3390/cancers16213650)
Supplement: Supplementary file 1 [file cancers-16-03650-s001.zip]

Archive with 1 entries (1 files):
- cancers-3251692-supplementary.pdf
